# Supplementary material for: Theoretical Investigations on Free Energy of Binding Cilostazol with Different Cyclodextrins as Complex for Selective PDE3 Inhibition
Source: Molecules. 2024 Aug 12;29(16):3824. doi: 10.3390/molecules29163824 (PMC11357564; doi:10.3390/molecules29163824)
Supplement: Supplementary file 1 [file molecules-29-03824-s001.zip]

Archive with 1 entries (1 files):
- molecules-3100968-supplementary.pdf
